# Supplementary material for: PBLD Orchestrates the STING‐Mediated Antiviral Immune Response and Autoimmune Diseases
Source: Adv Sci (Weinh). 2025 Nov 8;13(4):e14512. doi: 10.1002/advs.202514512 (PMC12822414; doi:10.1002/advs.202514512)
Supplement: Supplementary file 2 — Supplemental Data 1 [file ADVS-13-e14512-s001.xlsx]

## Sheet: title
	PBLD orchestrates the STING-mediated antiviral immune response and autoimmune diseases
	Statistical Souece data

## Sheet: Fig. 1
a		siNC			siPBLD					siNC			siPBLD
	0	1	1	1	1.13851	1.1248	1.17164		0	1	1	1	0.976056	0.92841	0.995442
	12	28.1393	27.4241	27.8477	8.62909	7.09181	6.91982		12	84.72	82.7242	83.9405	31.0759	28.2651	27.3653
	24	66.1815	60.57	62.6699	16.0022	14.9815	17.7679		24	135.719	127.945	136.907	51.7381	50.1853	50.0817
	0	1	1	1	1.09421	1.17571	1.09509		0	1	1	1	1.0444	1.05105	0.999897
	12	28.0715	25.7539	25.1577	5.77954	5.53495	7.41452		12	124.311	123.715	127.874	70.2416	70.4026	72.5984
	24	83.3893	80.6112	89.4098	25.2174	22.3096	21.9097		24	180.052	185.345	185.237	97.8749	100.571	96.0942
	0	1	1	1	1.16565	1.09743	1.08335		0	1	1	1	0.985175	1.03987	1.04448
	12	28.8501	29.9366	28.0551	13.8605	13.3026	13.3965		12	62.8996	63.22	65.6668	30.2091	31.3331	30.9844
	24	89.9169	82.5551	84.8361	22.2918	21.5541	26.9469		24	126.41	132.104	134.016	85.0795	90.0185	85.1323
	0	1	1	1	1.07435	1.0422	1.08203		0	1	1	1	1.04784	0.947284	1.02204
	12	31.0937	31.5881	28.7171	15.4263	16.8874	14.8543		12	41.6645	39.7016	39.7591	21.8505	21.4033	21.474
	24	64.4237	67.2782	61.8555	20.6718	20.7559	20.081		24	136.786	138.698	142.513	46.8379	44.4868	44.8585
	0	1	1	1	0.981945	1.0579	0.968376		0	1	1	1	1.0915	1.05715	1.00454
	12	33.3911	36.023	35.6166	11.7576	13.9428	12.8309		12	36.5246	37.4006	35.0858	14.4631	14.2411	13.9831
	24	64.6821	63.4402	65.1495	36.3787	36.6281	34.4464		24	138.38	128.707	122.509	55.4487	58.0618	54.0857
b		WT			PBLD-KO
	0	1	1	1	0.994534	1.04145	1.08893
	12	6.79658	6.04649	6.92348	2.66805	2.94674	2.95829
	24	10.5955	10.6768	10.0071	6.8183	7.29805	7.00566
	0	1	1	1	1.05359	0.977962	0.980847
	12	6.49154	6.76608	6.28275	4.03385	4.10574	3.98569
	24	12.3459	12.0674	12.0983	6.90518	7.32498	6.68338
	0	1	1	1	1.05359	0.977962	0.980847
	12	25.9662	27.0643	25.131	16.1354	16.423	15.9428
	24	49.3837	48.2698	48.393	27.6207	29.2999	26.7335
	0	1	1	1	1.06033	1.01597	1.02793
	12	52.416	53.8961	50.0779	32.2216	34.0634	33.5137
	24	96.5849	92.7583	88.6494	46.422	46.5392	43.3371
	0	1	1	1	1.00604	0.996867	1.04001
	12	100.702	107.267	101.404	57.5673	63.5399	61.8805
	24	118.895	120.656	118.507	96.2687	97.6531	95.3158
c		siNC			siPBLD
	0	0	0	0	0	0	0
	12	1	1	1	1.40908	1.43333	1.25924
	24	2.55291	2.72905	2.54878	4.53616	4.62034	4.52197
d		pbld+/+			pbld-/-
	0	0	0	0	0	0	0
	12	1	1	1	3.92162	4.15245	5.01923
	24	7.57523	8.34453	9.35577	12.5038	16.0349	14.7532
e		Pbld+/+			Pbld-/-					Pbld+/+			Pbld-/-
	0	1	1	1	0.976146	1.04252	1.09271		0	1	1	1	1.03316	1.09797	1.06993
	12	41.1661	40.0773	41.3721	21.4962	21.7166	22.9676		12	160.465	151.588	130.879	123.157	125.229	124.779
	24	65.6761	66.2194	65.3454	34.8539	34.5009	34.0561		24	257.383	250.002	239.645	165.585	170.657	165.016
	0	1	1	1	1.02996	1.04565	1.01143		0	1	1	1	1.02736	1.10245	1.01897
	12	62.5079	66.983	66.2344	20.0227	21.9596	22.3346		12	59.7533	63.5324	60.081	30.3032	33.3683	31.9626
	24	89.761	91.1269	89.2202	52.2794	53.4367	52.6182		24	181.221	195.542	177.924	94.8865	102.916	99.5005
	0	1	1	1	1.03408	1.09489	1.00737		0	1	1	1	1.04194	1.02904	0.973467
	12	54.1386	58.4958	52.5412	27.0931	29.6559	26.7289		12	74.0617	73.5725	70.1384	26.1471	27.1091	26.9662
	24	88.049	91.401	87.6166	41.369	44.0389	38.9324		24	128.578	131.925	127.951	51.4903	51.2139	48.6442
	0	1	1	1	0.941955	0.991803	0.967611		0	1	1	1	1.04809	1.06716	0.983072
	12	38.0139	38.5339	41.0879	14.0196	14.093	13.8081		12	73.697	74.0228	69.3179	36.861	33.4708	33.5648
	24	57.2433	61.9444	61.286	29.446	30.7174	29.2168		24	154.715	163.958	147.748	69.8751	68.191	66.95
	0	1	1	1	1.17442	0.932158	1.25167		0	1	1	1	1.07181	0.890933	1.01896
	12	66.6369	54.3134	72.6988	14.6597	14.4032	15.609		12	82.9444	71.6294	85.9756	44.441	45.6357	44.5123
	24	82.1755	82.6699	87.244	24.5804	25.8846	26.1461		24	152.84	162.459	155.106	87.4675	91.9681	86.4216
f		Pbld+/+			Pbld-/-
	0	0	0	0	0	0	0
	12	1	1	1	3.70103	3.55614	3.53439
	24	5.68142	5.32121	5.7658	13.8358	14.5758	17.1895
g		siNC			siPBLD
	0	1	1	1	1.31545	1.28652	1.29336
	12	26.7005	24.6537	25.7588	6.74298	6.79697	6.70647
	24	40.8385	40.77	43.0605	17.2137	18.105	18.4301
	0	1	1	1	1.1494	1.17243	1.09583
	12	39.661	39.5632	38.2038	20.0572	19.3846	18.3713
	24	61.03	58.1651	57.1952	34.497	36.1128	33.6282
	0	1	1	1	1.13636	1.18264	1.2103
	12	91.9158	93.6173	92.2135	58.6451	60.8808	56.7437
	24	197.911	199.445	220.357	96.2483	105.207	104.531
	0	1	1	1	1.09905	1.17347	1.15791
	12	125.958	134.022	135.743	75.5613	81.5367	76.4609
	24	191.996	195.226	171.775	118.659	128.385	125.423
	0	1	1	1	1.38265	1.41118	1.32457
	12	155.004	145.041	143.923	46.7629	46.5978	42.4548
	24	192.133	183.158	184.858	76.8938	77.547	73.1548
h		Pbld+/+			Pbld-/-
	0	0	0	0	0	0	0
	12	1	1	1	1.70815	1.72642	1.70325
	24	3.98155	4.17132	3.89837	22.3865	22.3567	21.7985
i		siNC			siPBLD
	0	1	1	1	1.06353	0.937822	1.01293
	12	30.1673	28.2687	26.717	12.9897	12.1945	11.8734
	24	55.4721	49.6417	53.0222	28.8499	24.9322	26.191
	0	1	1	1	1.19243	1.1968	1.13449
	12	62.5721	63.0366	57.5445	14.1721	14.5538	14.2335
	24	94.5453	93.0461	88.7604	52.788	49.3255	45.344
	0	1	1	1	1.43098	1.33294	1.34297
	12	99.1222	88.4228	87.1503	23.2091	21.7999	22.4431
	24	173.001	157.573	167.433	106.919	95.4421	91.8806
	0	1	1	1	1.36022	1.3213	1.32777
	12	71.1914	70.3883	66.1481	39.0191	35.5731	37.9314
	24	114.066	108.217	115.438	76.4143	61.5177	64.346
	0	1	1	1	1.40019	1.35839	1.34305
	12	65.5817	60.9037	61.7256	26.3922	26.056	26.7319
	24	112.051	108.497	116.73	92.3685	85.1138	84.4983
j		Pbld+/+			Pbld-/-
	0	0	0	0	0	0	0
	12	1	1	1	2.28423	2.27884	2.41055
	24	8.1536	8.19208	9.33654	19.6013	18.5297	19.8881

## Sheet: Fig. 2
b		pbld+/+(n=8)								pbld-/-(n=8)
	Mock	32.7203	38.3267	39.9285	30.3176	33.5212	39.9285	38.3267	67.9604	32.7203	34.3222	35.924	41.5303	40.7294	38.3267	38.3267	23.9103
	HAdV-4	833.63	919.328	840.838	923.332	834.431	920.929	839.237	948.961	433.175	514.868	356.288	441.985	521.275	438.782	438.782	344.274
c		pbld+/+(n=8)								pbld-/-(n=8)
	Mock	1	1	1	1	1	1	1	1	0.994322	1.01501	1.00911	0.925803	0.991303	0.934108	1.02973	0.995983
	HAdv-4	16.4588	16.5645	16.8648	16.1891	16.5471	16.5699	16.5557	16.9338	6.30243	6.14009	6.82827	6.2561	6.62037	6.38122	6.39868	6.65638
	Mock	1	1	1	1	1	1	1	1	0.983311	1.04234	0.998433	1.00514	0.996525	0.952529	1.02526	1.00013
	HAdv-4	98.9221	98.3249	99.5649	99.7032	97.2319	97.6935	97.3975	97.1036	57.9239	56.4121	56.7798	57.8517	57.3336	56.6659	58.121	57.6297
	Mock	1	1	1	1	1	1	1	1	1.00508	1.05492	0.968757	0.967215	0.996759	0.930732	0.987011	1.04932
	HAdv-4	167.185	196.583	184.281	195.769	189.195	195.207	189.296	199.131	96.1097	95.7804	99.3537	98.0238	97.1444	96.5399	98.6892	92.3089
	Mock	1	1	1	1	1	1	1	1	1.01612	0.996342	0.991427	1.00109	1.04181	0.947501	1.03249	0.96379
	HAdv-4	171.469	171.428	184.833	176.566	162.669	159.959	161.353	171.624	91.3015	90.9704	95.7523	98.4097	93.7571	94.1743	92.0468	96.7059
	Mock	1	1	1	1	1	1	1	1	0.95482	1.10239	1.38983	0.659047	0.72324	0.519788	1.11197	1.76165
	HAdv-4	164.624	158.449	178.487	159.799	156.257	157.41	183.188	186.335	89.3836	89.5213	88.0792	81.4998	87.2565	86.7353	81.494	87.6304
d		pbld+/+(n=8)								pbld-/-(n=8)
	Mock	1	1	1	1	1	1	1	1	0.870551	0.933033	0.870551	1	1	1	0.87946	0.870551
	HAdv-4	51.9841	51.9841	51.9841	51.9841	51.9841	51.9841	51.9841	51.9841	22.6274	22.6274	22.6274	22.6274	22.6274	22.6274	22.6274	22.6274
	Mock	1	1	1	1	1	1	1	1	1.03183	0.855542	1.04061	1.01386	0.96632	0.968752	1.0379	1.09856
	HAdv-4	95.4513	93.6046	94.9911	95.0681	95.8469	94.6863	94.8646	96.0456	48.112	46.2386	46.9256	46.7263	46.5884	46.7055	47.7669	47.7088
	Mock	1	1	1	1	1	1	1	1	0.830592	0.807563	0.866856	0.945377	0.896282	0.861389	0.883553	0.938037
	HAdv-4	168.414	180.474	167.96	187.375	186.969	177.344	177.293	191.246	93.4054	89.2232	86.7146	93.6542	88.1781	85.5965	95.7639	90.122
	Mock	1	1	1	1	1	1	1	1	1.05773	0.917662	1.00997	1.04391	0.130626	0.947982	0.978011	1.01957
	HAdv-4	101.232	107.376	98.7304	109.114	106.259	98.5088	102.056	104.885	59.4456	56.4657	55.8891	59.2667	55.3152	51.3343	54.9886	56.0766
	Mock	1	1	1	1	1	1	1	1	0.888921	0.863785	0.928257	0.931901	0.921976	0.914419	0.934905	0.995987
	HAdv-4	156.045	157.774	146.718	151.543	157.142	163.563	158.275	166.097	39.7199	38.7953	36.3937	39.3203	40.6423	39.9436	38.8669	39.0857
e		pbld+/+(n=8)								pbld-/-(n=8)
	Mock	1	1	1	1	1	1	1	1	1.02842	0.965957	0.975787	1.42153	1.0462	0.980367	0.939402	0.988252
	HAdv-4	13.1299	14.2686	12.6555	13.4257	13.4728	12.3756	12.3067	12.5607	3.46206	4.28709	4.12097	3.94874	3.54485	4.63019	3.42693	3.72413
	Mock	1	1	1	1	1	1	1	1	0.965019	1.03546	1.01877	0.951856	1.04084	0.994367	1.0307	0.937155
	HAdv-4	91.9633	94.5828	92.0129	90.2322	92.2216	94.1661	92.3474	90.9249	47.703	49.3275	47.9999	47.4934	48.3387	49.0962	49.3502	48.1419
	Mock	1	1	1	1	1	1	1	1	1.0094	1.03124	1.04832	1.00289	1.02705	1.02291	0.986081	0.949513
	HAdv-4	176.606	171.94	174.598	177.19	178.956	173.655	176.934	170.485	92.9644	93.2386	94.0452	91.6897	94.6349	94.1818	98.4698	90.4015
	Mock	1	1	1	1	1	1	1	1	1.00559	1.03238	0.991488	0.987945	1.07548	0.987564	1.01062	0.951494
	HAdv-4	179.06	154.221	177.476	155.428	173.25	172.712	173.781	179.135	92.453	80.561	104.474	56.7499	97.4783	93.0463	82.5778	77.3007
	Mock	1	1	1	1	1	1	1	1	1.02811	0.979224	0.995727	0.974325	1.02563	0.950762	0.974331	0.548679
	HAdv-4	176.945	155.641	163.281	177.571	173.387	159.862	133.814	143.964	81.3477	96.4583	98.2831	84.9289	66.238	98.0469	72.2354	98.1911
f		pbld+/+(n=8)								pbld-/-(n=8)
	Mock	0	0	0	0	0	0	0	0	0	0	0	0	0	0	0	0
	HAdV-4	1	1	1	1	1	1	1	1	3.53821	1.34573	1.47009	2.94099	1.82171	1.67622	2.26381	2.68006
g		pbld+/+(n=8)								pbld-/-(n=8)
	Mock	0	0	0	0	0	0	0	0	0	0	0	0	0	0	0	0
	HAdV-4	1	1	1	1	1	1	1	1	2.02344	1.8946	1.84688	1.91905	1.86811	1.80795	1.9977	1.80091
h		pbld+/+(n=8)								pbld-/-(n=8)
	Mock	0	0	0	0	0	0	0	0	0	0	0	0	0	0	0	0
	HAdV-4	1	1	1	1	1	1	1	1	2.22329	1.56636	1.60361	1.66669	3.05421	1.19078	2.11825	2.21603
i	pbld+/+(n=8)								pbld-/-(n=8)
	3.5	2.76744	2.74627	3.32258	1.16667	2.89286	2.00646	1.79899	3.76744	3.15625	4.125	3.7069	2.89286	4.125	3.68686	3.70342
j	pbld+/+(n=8)								pbld-/-(n=8)
	3.31201	2.50082	3.46957	3.75146	2.73743	3.66957	3.23143	3.94798	4.27182	3.6849	4.85164	4.23465	3.68899	4.82232	4.47383	4.53519
k	pbld+/+(n=8)								pbld-/-(n=8)
	2.04682	1.6599	2.52664	2.00965	1.46399	2.89732	2.24883	2.61019	2.43408	1.89571	3.45841	2.44366	2.43474	3.37046	3.20127	3.35225
l	days	mock WT	mock PBLD-KO	HAdV-4 WT	HAdV-4 PBLD-KO
	4				1
	4				1
	5				1
	6				1
	7				1
	14				0
	14				0
	14				0
	5			1
	6			1
	7			1
	14			0
	14			0
	14			0
	14			0
	14			0
	14		0
	14		0
	14		0
	14		0
	14		0
	14		0
	14		0
	14		0
	14	0
	14	0
	14	0
	14	0
	14	0
	14	0
	14	0
	14	0
m

## Sheet: Fig. 3
a										b
	Intensity bands ratio of STING/β-actin		pCMV-Flag			Flag-PBLD				Intensity bands ratio of STING/β-actin		siNC			siPBLD
		0	1	1	1	0.948014	0.947972	1.04934			0	1	1	1	0.988185	0.892938	0.986372
		12	0.346661	0.356197	0.277043	0.938372	1.03858	1.03804			12	0.86915	0.775288	0.858192	0.438019	0.473881	0.49053
		24	0.12196	0.134523	0.029982	0.937947	0.987952	1.03877			24	0.656037	0.58131	0.626235	0.185704	0.231862	0.116266
c										d
	Intensity bands ratio of STING/β-actin		pCMV-Flag			Flag-PBLD				Intensity bands ratio of STING/β-actin		siNC			siPBLD
		0	1	1	1	0.982649	0.987698	0.976817			0	1	1	1	0.825498	0.713874	0.836279
		12	0.491964	0.577169	0.395718	0.959327	0.963465	0.954795			12	0.90305	0.910881	0.888718	0.417827	0.58102	0.246107
		24	0.172886	0.315177	0.011875	1.0038	1.03164	1.03605			24	0.577891	0.688104	0.459365	0.283611	0.276794	0.328004
e										f
	Intensity bands ratio of STING/β-actin		pbld+/+			pbld-/-				Intensity bands ratio of STING/β-actin		pbld+/+			pbld-/-
		0	1	1	1	0.898888	0.794845	0.879439			0	1	1	1	0.80618	0.820041	0.891459
		12	0.905815	0.909923	0.889299	0.69244	0.707921	0.636111			12	0.943795	0.951997	0.934539	0.622757	0.677252	0.569435
		24	0.646333	0.663275	0.583323	0.217215	0.257022	0.071662			24	0.632365	0.685979	0.579559	0.238732	0.352344	0.12616
g										h
	Intensity bands ratio of STING/β-actin		pbld+/+			pbld-/-				Intensity bands ratio of STING/β-actin		pbld+/+			pbld-/-
		0	1	1	1	0.748937	0.889238	0.794721			0	1	1	1	0.896827	0.841812	0.829638
		12	0.624646	0.666842	0.672082	0.323614	0.209503	0.320171			12	0.708174	0.764252	0.742633	0.418816	0.519839	0.48637
		24	0.234736	0.322562	0.333616	0.106626	0.209026	0.22185			24	0.772574	0.724021	0.708675	0.273432	0.301738	0.264156
i		pCMV-Flag			Flag-PBLD
	0	1	1	1	1.02056	0.971944	0.927128
	12	0.623655	0.554728	0.652717	0.757847	0.708047	0.772098
	24	0.597047	0.503977	0.5851	0.688414	0.613265	0.687007
j		WT			PBLD-KO
	0	1	1	1	0.956371	0.977694	1.03333
	12	0.646229	0.650447	0.727285	0.5592	0.541448	0.572391
	24	0.555475	0.568349	0.597333	0.318603	0.327244	0.346368
k		pCMV-Flag			Flag-PBLD
	0	1	1	1	1.01483	0.932762	1.0391
	12	0.586304	0.613781	0.654881	0.760741	0.768292	0.682839
	24	0.477126	0.411924	0.404357	0.586143	0.53307	0.598925
l		WT			PBLD-KO
	0	1	1	1	1.01483	0.932762	1.0391
	12	0.617277	0.633406	0.590872	0.513106	0.501887	0.513918
	24	0.404473	0.38251	0.417065	0.317952	0.301979	0.307241
m
		WT			PBLD-KO
	0	1	1	1	1.00215	1.0025	1.00171
	12	0.830892	0.942253	0.828406	0.455676	0.460093	0.413985
	24	0.676437	0.767448	0.771758	0.136395	0.139655	0.12837
n
	Intensity bands ratio of STING/β-actin		siNC			siPBLD
		DMSO	1	1	1	0.473342	0.526508	0.574387
		DMSO	0.818724	0.926931	0.707949	0.276004	0.528469	0.499675
		Z-VAD-FMK	0.705401	0.914934	0.732423	0.21147	0.562264	0.491933
		MG132	0.867483	0.970794	0.861953	0.282768	0.536412	0.518511
		CQ	0.98067	0.98269	0.782643	0.933934	0.940649	0.922
o
p
q
		WT			WT+HAdV-4			CCDC50-KO+HAdV-4			siPBLD+HAdV-4			CCDC50+soPBLD+HAdV-4
	Intensity bands ratio of STING/β-actin	1	1	1	0.560176	0.509342	0.581007	0.754525	0.816727	0.840118	0.259641	0.270118	0.14091	0.648277	0.632158	0.693458
	Intensity bands ratio of p-IRF3/β-actin	0	0	0	1.25959	1.22007	1.38017	1.92766	1.97724	2.43821	0.438321	0.494789	0.681181	1.20806	1.11183	1.21631
r
		WT			WT+HAdV-4			CCDC50-KO+HAdV-4			siPBLD+HAdV-4			CCDC50+soPBLD+HAdV-4
	Intensity bands ratio of STING/β-actin	1	1	1	0.563731	0.522471	0.590754	0.71813	0.841838	0.691712	0.133467	0.145232	0.132856	0.35488	0.49363	0.514062
	Intensity bands ratio of p-IRF3/β-actin	0	0	0	1.09798	1.45296	1.54005	1.83541	1.71999	2.00699	0.32681	0.377942	0.795215	1.21984	1.32082	1.45954

## Sheet: Fig. 4
a
b
c
d
	Intensity bands ratio of STING/β-actin		WT			UBA52-KO
		siNC	1	1	1	0.951532	1.03436	0.919064
		siPBLD	0.12739	0.234613	0.204544	0.942041	1.01219	1.00163
e
f
g
h
i
j
k
	Intensity bands ratio of STING/β-actin		siNC			siPBLD
		Flag-STING	1	1	1	0.515698	0.493869	0.505006
		Flag-STING(K20R)	0.963713	0.894049	0.884454	0.538289	0.513366	0.454124
		Flag-STING(K137R)	0.876238	0.843254	0.983439	0.559286	0.497592	0.508721
		Flag-STING(K150R)	0.957746	0.896937	0.977635	0.844281	0.974493	0.935512
l
	Intensity bands ratio of STING/β-actin		pEGFP			GFP-UBA52
		Flag-STING	1	1	1	0.29573	0.289762	0.216597
		Flag-STING(K20R)	1.08852	1.04799	1.04705	0.21199	0.264594	0.295461
		Flag-STING(K137R)	1.04902	1.09216	1.03095	0.270037	0.229572	0.245509
		Flag-STING(K150R)	1.02509	0.995341	1.06793	1.00643	1.08227	1.08757

## Sheet: Fig. 5
a
b
c
	Intensity bands ratio of STING/β-actin		pEGFP			GFP-UBA52
		DMSO	1	1	1	0.370204	0.263229	0.483229
		CQ	0.982982	0.990194	0.893099	0.84002	0.947717	0.950465
		MG132	0.948326	0.991184	0.866417	0.214327	0.113083	0.435554
d
		Intensity bands ratio of STING/β-actin
	WT	1	1	1
	PBLD-KO	0.674649	0.70967	0.723062
	PBLD-KO+GFP-UBA52	0.443219	0.659597	0.562703
	PBLD-KO+Flag-CCDC50	0.498464	0.588293	0.592079
	PBLD-KO+GDP-UBA52+Flag-CCDC50	0.216166	0.189428	0.195632
e
		Intensity bands ratio of STING/β-actin
	siNC	1	1	1
	siPBLD	0.430722	0.635438	0.638333
	siPBLD+GFP-UBA52	0.149745	0.308671	0.113112
	siPBLD+CCDC50-KO	1.58935	1.48193	1.47923
	PBLD-KO+GDP-UBA52+CCDC50-KO	0.956137	1.04463	1.04368
f
	1	1	1	0.709959	0.781713	0.788632	0.550387	0.564285	0.617193	0.531332	0.531273	0.576766	0.364773	0.369251	0.369563
	1	1	1	0.798232	0.915259	0.879948	0.689468	0.70823	0.740357	0.70257	0.640165	0.675545	0.396136	0.415561	0.409678
	1	1	1	0.694902	0.796779	0.766039	0.560022	0.575262	0.601357	0.508214	0.53875	0.567488	0.321763	0.337541	0.332762
g
	1	1	1	0.636503	0.591625	0.597931	0.435638	0.425731	0.431566	1.04035	1.0445	1.01713	0.928311	0.921217	0.927993
	1	1	1	0.638149	0.585169	0.592526	0.331302	0.315456	0.327604	1.06868	1.07101	1.10373	0.954774	0.925213	0.937157
	1	1	1	0.619468	0.603564	0.5806	0.308753	0.330552	0.320562	1.01935	1.04697	0.985408	0.926824	0.937575	0.877693
h
			Intensity bands ratio of STING/β-actin
	siNC	+Flag-STING	1	1	1
	siPBLD		0.807754	0.818779	0.778815
	siPBLD+GFP-UBA52		0.626155	0.652534	0.566936
	siPBLD+CCDC50-KO		0.610696	0.646511	0.601602
	PBLD-KO+GDP-UBA52+CCDC50-KO		0.301827	0.35063	0.19011
	siNC	+Flag-STING(K150R)	0.996423	0.951021	1.00609
	siPBLD		1.03429	0.93665	1.03826
	siPBLD+GFP-UBA52		1.01199	0.980922	1.01393
	siPBLD+CCDC50-KO		0.983117	1.00806	0.981726
	PBLD-KO+GDP-UBA52+CCDC50-KO		1.00532	0.954924	0.946409
i
	1	1	1	0.853737	0.861642	0.845201	0.70516	0.74671	0.754179	0.745418	0.715692	0.7573	0.413632	0.432727	0.400337	1.04151	1.01501	1.0159	1.04555	1.0416	1.00991	0.912637	1.05134	1.01578	1.02148	1.04571	0.989693	1.0052	1.05034	1.00439
	1	1	1	0.801922	0.820817	0.818434	0.580917	0.624771	0.649602	0.597024	0.608418	0.622043	0.337975	0.349389	0.375969	0.969531	0.97629	0.99438	0.992393	0.964408	1.0544	0.936933	1.00952	1.03454	0.974647	0.982889	0.988053	0.966679	0.979143	1.00573
	1	1	1	0.671575	0.664846	0.669924	0.540151	0.597183	0.589733	0.556624	0.559588	0.605948	0.380387	0.374666	0.390867	1.02404	0.965743	1.00861	0.968865	0.983013	0.988302	0.981534	0.999418	1.02832	1.01819	1.00943	1.00245	0.932971	0.993337	1.00981
j

## Sheet: Fig. 6
a		Mock			HAdV-4
	0	1.03576	1.03027	1.02478	1.02884	1.02432	1.01981
	12	1.07424	1.05787	1.06335	0.827172	0.835111	0.843049
	24	1.18034	1.08113	1.11192	0.792931	0.738035	0.831377
b
			Mock			HAdV-4
	Intensity bands ratio of TFEB/β-actin	0	1	1	1	0.932436	1.02737	1.0304
		12	0.932638	1.12479	1.02049	0.386625	0.505552	0.510772
		24	2.32127	2.06461	2.06231	0.632731	0.705376	0.710505
	Intensity bands ratio of PBLD/β-actin	0	1	1	1	0.991076	0.981008	0.991334
		12	2.31491	1.92869	1.83256	1.0037	0.970226	0.980145
		24	4.92775	3.77826	3.53282	0.961685	0.971389	1.01596
c		Mock			HAdV-4
	0	1	1	1	0.99326	1.02453	0.980063
	12	0.972751	1.02223	0.965822	0.438308	0.453529	0.43155
	24	1.34818	1.40807	1.27858	0.686425	0.761778	0.662431
d
		siNC			siTFEB
	Mock	1	1	1	0.400862	0.385687	0.395391
	HAdV-4	0.884042	0.82623	0.856073	0.042037	0.039301	0.043725
e
	Intensity bands ratio of PBLD/β-actin		siNC			siTFEB
		Mock	1	1	1	0.599327	0.678071	0.672708
		HAdV-4	0.823857	0.738418	0.737632	0.116026	0.287059	0.274625
f				DMSO			CHX										DMSO			CHX
			0	1	1	1	1.00942	1.00946	1.00938							0	1	1	1	1.0039	1.00389	1.00391
			12	0.9634	0.8424	0.9245	0.457989	0.509579	0.626119							12	0.972837	0.882942	0.962712	0.571865	0.484621	0.368611
			24	0.802025	0.742195	0.601825	0.191853	0.204539	0.368695							24	0.920842	0.841113	0.750521	0.320134	0.243821	0.335778
g					Mock			HSV-1								Intensity bands ratio of PBLD/β-actin		Mock			HAdV-4
			Intensity bands ratio of PBLD/β-actin	DMSO	1	1	1	0.479825	0.484655	0.41907							DMSO	1	1.1173	1.0558	0.470667	0.448856	0.519757
				MG132	0.95223	1.14641	1.04295	1.01063	0.98391	1.09787							MG132	1.04835	1.16572	1.09769	1.0154	1.13345	1.06952
				Z-VAD-FMK	1.16453	0.985404	1.05002	0.431037	0.427486	0.459144							Z-VAD-FMK	1.02167	1.13444	1.07273	0.475368	0.460796	0.429682
				CQ	0.855479	0.881719	0.889935	0.257107	0.284162	0.325608							CQ	1.18096	1.27549	1.20365	0.439904	0.632412	0.602884
h		Mock			HSV-1					Mock			HAdV-4
	0	1	1	1	1.02697	0.953589	1.0698		0	1	1	1	1.01894	0.995284	1.03069
	12	1.10472	1.02972	1.15395	1.83083	1.71571	1.76026		12	1.59555	1.65284	1.65193	3.50719	3.21013	3.54513
	24	3.52586	3.3982	3.5756	6.8907	5.95763	6.60983		24	4.8993	4.51888	4.83634	6.44902	6.27985	6.53845
i
					Mock			HSV-1										Mock			HAdV-4
			Intensity bands ratio of MARCH2/β-actin	0	1	1	1	0.934556	0.95426	0.957936						Intensity bands ratio of MARCH2/β-actin	0	1	1	1	0.978491	0.991952	0.97611
				12	1.19207	1.14089	1.12749	1.5196	1.50764	1.67679							12	1.01278	1.02459	0.989598	1.68779	1.52409	1.41412
				24	1.6641	1.48504	1.43935	2.14538	2.28988	2.22483							24	1.4912	1.36532	1.29171	2.65997	2.21315	1.98808
			Intensity bands ratio of PBLD/β-actin	0	1	1	1	1.05721	1.03837	1.03721						Intensity bands ratio of PBLD/β-actin	0	1	1	1	0.764464	0.904936	0.904847
				12	1.66234	1.38641	1.40919	1.14719	1.09511	1.09389							12	1.50191	1.44377	1.28492	0.781793	0.90848	0.879233
				24	2.67146	1.97167	2.03045	1.01668	1.11345	1.11176							24	1.7492	1.74302	1.54008	1.18031	0.985811	0.784775
j					pCMV-Flag			Flag-MARCH2										siNC			siMARCH2
			Intensity bands ratio of PBLD/β-actin	Mock	1	1	1	0.81667	0.877492	0.883006						Intensity bands ratio of PBLD/β-actin	Mock	1	1	1	1.13683	1.12304	1.2343
				HAdV-4	0.896998	0.930062	0.93107	0.523186	0.673565	0.689827							HAdV-4	0.801506	0.877494	0.823879	1.34275	1.21237	1.30235
k

## Sheet: Fig. 7
b		pbld+/+(n=8)								pbld-/-(n=8)
	Mineral oil	541.058	534.135	562.885	503.558	491.731	570.865	526.25	504.615	569.135	505.192	534.712	494.135	523.462	541.538	562.692	553.75
	TMPD	1042.6	976.635	1032.69	983.942	993.462	1014.13	1001.83	983.269	859.135	774.615	783.365	801.442	811.154	840.577	821.731	801.635
		pbld+/+(n=8)								pbld-/-(n=8)
	Mineral oil	1403.32	1589.55	1623.55	1674.55	1384.68	1520.68	1554.16	1548.75	1460.25	1654.15	1660.95	1548.75	1367.68	1585.28	1371.08	1692.43
	TMPD	2638.5	2359.7	2448.1	2375.83	2318.03	2290.83	2535.63	2610.43	2245.75	1974.63	2035.83	1800.35	1851.35	1905.75	1997.55	1854.75
c		pbld+/+(n=8)								pbld-/-(n=8)
	Mineral oil	0.293103	0.305386	0.30148	0.316007	0.326733	0.328266	0.287161	0.307658	0.332111	0.276445	0.281237	0.358817	0.273634	0.261451	0.279341	0.379098
	TMPD	0.43536	0.445903	0.421483	0.428498	0.461856	0.439601	0.466375	0.429301	0.319417	0.321233	0.375423	0.339892	0.382267	0.33879	0.376142	0.365395
d		pbld+/+(n=8)								pbld-/-(n=8)
	Mineral oil	1.48769	1.09208	0.956701	1.252	1.21856	0.993109	1.18569	0.922131	1.11615	1.18033	1.22028	1.04416	0.957096	1.38242	1.03083	1.0045
	TMPD	1.79867	1.83298	1.65729	1.73136	2.04124	1.76996	1.93002	1.74068	1.25243	1.22327	1.33527	1.08706	1.06105	1.15575	1.16402	1.45844
e
g	pbld+/+			pbld-/-
	128.601	72.4586	187.232	57.1055	41.8861	12.3413
h		pbld+/+(n=8)								pbld-/-(n=8)
	Mineral oil	1	1	1	1	1	1	1	1	1.04631	1.03977	1.05784	0.915577	0.992706	1.0276	0.980854	1.056
	TMPD	27.9961	28.4745	30.5068	26.3643	29.7646	30.4735	28.0654	28.7598	11.0415	11.1845	11.585	10.4845	11.1714	12.4136	11.3296	11.7999
	Mineral oil	1	1	1	1	1	1	1	1	1.05316	0.99091	1.04968	0.974347	0.989708	1.00678	1.00637	1.01568
	TMPD	43.1268	43.1178	43.6654	41.8919	42.5048	42.2382	41.9442	42.1949	18.0681	18.2584	19.1575	17.0709	18.9128	18.4878	19.0845	19.0578
	Mineral oil	1	1	1	1	1	1	1	1	1.03045	0.956705	1.03767	0.970601	0.95751	0.984811	0.975091	1.06803
	TMPD	102.274	104.702	110.314	99.9313	107.007	106.11	101.916	110.895	42.7274	41.2088	43.067	39.8734	40.2299	46.1694	42.3138	43.0504
	Mineral oil	1	1	1	1	1	1	1	1	1.0156	1.00572	1.06772	0.460981	0.97636	1.03483	1.01865	1.08491
	TMPD	228.468	250.92	260.48	224.93	254.869	250.831	233.676	262.586	118.497	118.626	124.659	110.15	118.754	131.182	122.402	126.129
	Mineral oil	1	1	1	1	1	1	1	1	1.01301	0.979663	1.08464	0.988747	0.973855	1.03131	0.985441	1.0425
	TMPD	300.918	288.511	320.985	280.373	296.676	303.469	293.795	310.396	111.11	105.467	117.724	103.035	109.809	118.121	110.453	114.482
	Mineral oil	1	1	1	1	1	1	1	1	1.01445	0.982704	1.10596	0.976616	1.00405	1.00386	1.01987	1.01831
	TMPD	255.128	276.021	301.819	255.377	278.839	283.136	283.271	272.092	112.559	111.937	129.373	112.189	120.803	131.061	124.208	117.197
i		pbld+/+(n=8)								pbld-/-(n=8)
	Mineral oil	1	1	1	1	1	1	1	1	1.14497	1.43633	1.17389	0.801753	1.21317	1.11635	1.4206	1.47439
	TMPD	20.8537	21.3257	17.1655	12.5511	17.5979	22.0892	21.6638	20.1896	11.0284	7.2655	6.94582	7.82609	8.28053	7.66688	10.1488	7.4069
	Mineral oil	1	1	1	1	1	1	1	1	1.33662	1.23389	0.869286	1.11819	0.831951	0.726414	0.964371	1.51647
	TMPD	30.4029	36.3997	28.8555	22.885	37.0361	44.3203	29.4082	32.7086	16.7883	19.8879	18.0802	10.6988	15.9451	16.2294	17.9634	20.1329
	Mineral oil	1	1	1	1	1	1	1	1	1.27374	0.803326	1.27277	1.04179	0.596935	1.48577	0.763745	0.747275
	TMPD	125.83	88.4035	83.7904	135.597	82.3786	201.375	138.81	108.933	49.1783	39.7558	62.0763	43.6093	55.0681	71.4927	54.2718	36.8799
	Mineral oil	1	1	1	1	1	1	1	1	0.847619	1.23938	1.15678	1.04357	1.38678	0.899437	0.954162	1.11363
	TMPD	122.193	170.792	103.141	111.866	145.59	131.221	195.065	147.244	55.3892	56.3757	69.7133	84.1779	84.4859	47.5793	85.0307	82.2509
	Mineral oil	1	1	1	1	1	1	1	1	0.814421	0.898498	0.684517	0.586143	0.743341	0.691074	1.1062	0.745847
	TMPD	178.683	156.022	138.044	132.554	99.9944	109.068	154.27	114.004	56.2834	80.7157	46.4544	42.7003	63.4331	56.2051	78.8623	55.0268
	Mineral oil	1	1	1	1	1	1	1	1	1.4529	0.946957	1.52553	1.11426	1.11407	1.00412	1.46539	1.5984
	TMPD	200.532	114.435	114.816	160.057	145.646	227.766	151.578	168.951	93.3139	74.8378	63.3274	116.988	50.577	83.5823	110.446	77.9191
j		pbld+/+(n=8)								pbld-/-(n=8)
	Mineral oil	1	1	1	1	1	1	1	1	0.926977	0.893159	0.811824	1.08692	0.819927	0.708951	0.911424	1.75065
	TMPD	13.1595	20.07	20.1102	22.5894	11.8873	11.2134	23.9517	29.1754	5.93363	6.76103	4.6264	9.1479	4.32287	6.06757	10.7332	17.774
	Mineral oil	1	1	1	1	1	1	1	1	1.04939	1.78952	1.44079	0.89103	1.95016	2.18235	2.57182	2.37109
	TMPD	39.4934	51.0362	53.9525	39.23	65.5352	43.4205	85.3352	79.5782	21.1205	33.919	15.6908	18.8244	25.6127	45.3021	35.7019	36.1157
	Mineral oil	1	1	1	1	1	1	1	1	1.11827	2.34894	0.994749	0.719618	1.53005	1.0965	1.11403	0.967141
	TMPD	122.847	142.702	146.696	117.045	138.455	82.3481	216.054	153.423	47.3782	85.3571	23.8052	58.0538	59.5643	89.8113	57.5828	48.5336
	Mineral oil	1	1	1	1	1	1	1	1	0.876435	1.24856	1.11692	0.790307	0.712969	0.712073	0.952016	1.86392
	TMPD	168.869	227.164	504.274	319.531	151.635	177.285	348.369	394.403	119.927	112.864	161.956	103.212	111.126	124.436	134.698	137.455
	Mineral oil	1	1	1	1	1	1	1	1	0.806579	1.63618	1.65797	0.789417	1.04617	0.80765	1.14199	1.4033
	TMPD	177.886	227.281	357.828	200.976	198.201	59.3805	190.868	206.115	125.335	131.4	124.723	87.0242	103.674	54.3307	117.443	122.429
	Mineral oil	1	1	1	1	1	1	1	1	0.91848	1.05353	0.891551	1.07079	0.748724	0.65717	1.01017	1.69774
	TMPD	120.701	172.281	222.962	195.733	154.929	173.436	129.52	209.656	51.5547	92.7878	59.309	44.3166	41.7622	74.2847	52.8699	78.1225
k
l		pbld+/+(n=8)								pbld-/-(n=8)
	Mineral oil	1	1	1	1	1	1	1	1	0.923436	1.24048	1.10337	1.12024	1.14983	0.974541	1.0471	1.21561
	TMPD	0.512491	0.579326	0.570323	0.514997	0.285001	0.328333	0.435997	0.542177	0.349664	0.5057	0.277521	0.440143	0.423894	0.461849	0.347292	0.663491
	Mineral oil	1	1	1	1	1	1	1	1	0.855375	1.1627	1.3385	0.764383	0.857098	0.842734	0.968421	1.69371
	TMPD	17.0711	11.253	17.227	12.5542	12.1119	13.7675	10.4746	13.7933	12.6068	14.7275	9.55788	12.1557	12.1353	12.4856	13.1704	12.3141

## Sheet: Fig. 8
r		Healthy(n=9)									SLE(n=9)
	PBLD	1	1	1	1	1	1	1	1	1	2.14451	8.27105	9.75774	5.8704	9.67854	2.70622	4.78089	6.09698	6.54294
	IFNA	1	1	1	1	1	1	1	1	1	1729.69	2783.16	1760.84	1537.29	1833.64	1591.03	1837.46	1815.37	1758.13
	IFNB	1	1	1	1	1	1	1	1	1	1622.59	3170.16	5884.51	2366.02	2638.59	2319.96	5329.07	3554.65	3389.73
	ISG15	1	1	1	1	1	1	1	1	1	1590.57	1544.78	1798.64	7781.13	8637.23	2630.95	3579.1	1714.2	1076.05
	CXCL10	1	1	1	1	1	1	1	1	1	3415.3	6722.9	8330.3	1847.55	5567.76	6750.98	7104.77	3899.96	2511.05
	CCL5	1	1	1	1	1	1	1	1	1	3208	5214.5	5828.42	1169.11	3849.18	1238.87	1538.3	1136.24	4929.39
	IFIT1	1	1	1	1	1	1	1	1	1	1750.93	1917.66	2363.72	3186.99	3605.36	3198.58	3474.81	1101.45	2737.5
	IFIT2	1	1	1	1	1	1	1	1	1	3981.27	3564.57	2141.14	2362.99	4198.23	3186.26	3446.95	4934.02	2565.97
	STING	1	1	1	1	1	1	1	1	1	41.0944	21.055	43.1111	28.5407	29.4145	34.2403	22.5496	37.2377	32.489
	TFEB	1	1	1	1	1	1	1	1	1	14.0034	12.6921	17.3325	9.1832	19.269	20.0765	27.6947	26.284	24.0727
	MARCH2	1	1	1	1	1	1	1	1	1	0.284985	0.237412	0.482848	0.026119	0.027424	0.042098	0.028678	0.017184	0.072691

## Sheet: SFig. 1
a		siNC			siPBLD					siNC			siPBLD					siNC			siPBLD
	0	1	1	1	0.981541	0.96623	1.06558		0	1	1	1	0.978152	1.05536	1.09312		0	1	1	1	1.13961	1.11787	1.24346
	12	16.0063	14.7401	16.8693	6.96709	10.7553	6.23743		12	55.7123	55.5882	56.4134	30.0834	28.7712	30.1906		12	62.0776	61.2356	64.9925	27.7121	27.2096	27.6683
	24	42.9668	40.0505	45.3627	22.8847	22.4708	25.5049		24	126.329	123.802	127.121	56.6741	58.9433	62.0249		24	122.889	120.488	133.934	60.4282	63.4158	67.9632
	0	1	1	1	1.01247	1.00675	0.965916		0	1	1	1	1.02181	1.12165	1.08869		0	1	1	1	0.917417	0.957243	0.917629
	12	14.578	13.5731	13.8144	8.59744	8.18192	8.9004		12	66.7866	62.7747	64.676	48.9424	46.5651	50.6589		12	60.4729	61.675	58.7232	32.5403	32.3817	32.5498
	24	59.8165	59.5765	59.633	35.0743	34.1607	33.4565		24	235.924	228.756	232.532	134.275	143.069	139.899		24	163.745	168.522	171.288	107.805	112.817	109.659
	0	1	1	1	1.07145	1.16183	1.09419		0	1	1	1	0.970725	0.974951	0.988038		0	1	1	1	1.06057	1.07525	1.02214
	12	19.1872	20.2624	16.0376	11.9706	11.6689	9.95467		12	74.6579	70.4036	90.7303	29.1774	27.4752	34.2911		12	64.5673	66.1408	63.5846	25.4366	24.4104	24.5659
	24	30.9247	31.4364	30.0257	21.876	25.8932	20.0367		24	115.986	118.29	114.875	49.722	51.4379	47.9013		24	150.796	154.683	149.552	51.0356	51.7675	48.6024
	0	1	1	1	0.938972	0.913012	1.00487		0	1	1	1	1.05101	1.10834	1.05879		0	1	1	1	1.14779	1.11866	1.06452
	12	24.3197	26.1709	24.2207	12.1445	12.7169	12.4757		12	77.0947	77.1968	74.1523	37.3162	38.5414	36.4337		12	78.3298	78.0889	78.3776	14.7414	15.3157	14.1273
	24	46.1216	49.9329	49.1535	23.5789	24.0684	25.1582		24	125.978	135.396	129.91	52.4007	52.6031	49.661		24	125.452	126.206	117.243	41.5485	40.1578	39.5986
	0	1	1	1	1.02746	1.07953	1.02179		0	1	1	1	1.05268	1.02993	1.07532		0	1	1	1	0.982183	1.02993	1.0033
	12	12.1397	12.494	11.3238	2.83748	3.01662	2.7645		12	70.5408	72.1618	73.2586	28.8383	28.4192	28.8624		12	86.8459	85.6987	86.6466	26.9071	26.516	27.1848
	24	27.0894	26.1041	25.5861	13.4432	14.6634	13.0169		24	199.162	184.76	197.985	137.853	136.519	139.49		24	153.162	150.072	152.857	64.3108	63.6885	65.0745
b		Pbld+/+			Pbld-/-					Pbld+/+			Pbld-/-					Pbld+/+			Pbld-/-
	0	1	1	1	0.997486	1.01779	1.08709		0	1	1	1	0.952248	1.00051	1.04161		0	1	1	1	1.28584	1.05609	1.19212
	12	21.9786	21.3542	22.9576	15.3136	15.6428	15.7731		12	165.012	171.434	187.246	110.994	117.125	121.32		12	184.522	186.449	194.679	130.527	120.18	129.589
	24	34.5761	32.4964	33.0134	23.9304	23.6143	24.6839		24	224.043	221.95	235.311	186.736	184.9	191.08		24	230.736	215.384	233.327	150.901	134.144	149.319
	0	1	1	1	1.03135	1.03935	1.06203		0	1	1	1	0.945917	0.958232	0.914483		0	1	1	1	1.05101	1.10297	1.12817
	12	20.2857	21.1113	21.2718	6.18322	6.74976	6.96592		12	69.6025	72.7425	69.8937	28.4292	27.3155	27.8847		12	54.5273	56.0937	57.3842	21.5219	22.731	24.7372
	24	39.4345	41.1812	40.5635	16.4365	26.3725	26.7754		24	163.928	165.378	155.748	72.7302	70.6904	72.8147		24	190.77	194.056	200.908	60.9367	61.6196	65.492
	0	1	1	1	1.03315	1.03445	1.00116		0	1	1	1	1.05302	1.05847	0.976651		0	1	1	1	1.19861	1.23666	1.14726
	12	11.3008	11.4369	11.0292	4.50792	4.21154	4.88701		12	68.0487	69.9042	64.0103	39.8558	40.3472	36.5604		12	55.2727	56.7622	51.9925	26.295	26.6109	24.1209
	24	23.8753	24.9454	23.4322	14.5178	14.6681	13.4409		24	111.984	114.733	105.003	59.1614	62.3195	56.6612		24	111.984	114.697	105.003	48.054	50.7542	46.0232
	0	1	1	1	0.955187	1.0638	0.961889		0	1	1	1	1.08177	1.0917	1.04887		0	1	1	1	1.00932	1.01859	0.978626
	12	14.7365	15.3111	14.1128	4.04128	4.01278	3.73853		12	74.6814	73.4976	74.6672	33.7925	31.2146	34.2881		12	74.6814	73.4976	74.6672	33.7925	31.2146	34.2881
	24	26.0057	29.4001	26.8429	10.3752	11.1091	10.1053		24	119.058	122.054	116.592	56.8384	56.211	56.2178		24	119.058	127.154	118.323	74.9988	74.1709	70.7936
	0	1	1	1	1.08613	0.823653	1.08918		0	1	1	1	1.16782	0.927782	1.17931		0	1	1	1	0.925088	0.905128	0.932721
	12	32.7087	27.4602	33.7889	12.4486	11.6502	11.6464		12	85.18	69.8797	92.0943	31.2036	31.1725	30.8554		12	67.5377	51.8303	69.6295	26.5165	24.7803	25.0031
	24	74.9015	72.0247	72.1683	25.7444	26.875	25.3666		24	180.482	174.959	180.267	66.9358	73.8564	69.996		24	143.101	149.065	146.077	53.0722	55.8393	52.9217

[truncated: 4 more sheets: SFig. 2, SFig. 3, SFig. 4, SFig. 5]
